# Supplementary material for: OVOL2 impairs RHO GTPase signaling to restrain mitosis and aggressiveness of Anaplastic Thyroid Cancer
Source: J Exp Clin Cancer Res. 2022 Mar 25;41:108. doi: 10.1186/s13046-022-02316-2 (PMC8957195; doi:10.1186/s13046-022-02316-2)
Supplement: Supplementary file 3 — Additional file 3: [file 13046_2022_2316_MOESM3_ESM.zip]

Archive with 6 entries (6 files):
- 8305 OVOL2 a.mp4
- 8305 OVOL2 b.mp4
- 8305_Ev.mp4
- 8505 EV.mp4
- 8505 ovol2 b.mp4
- 8505_ovol2 a.mp4
